# Supplementary material for: In Situ TEM Observation of Electric Field-Directed Self-Assembly of PbS and PbSe Nanoparticles
Source: Nanomaterials (Basel). 2025 Aug 18;15(16):1275. doi: 10.3390/nano15161275 (PMC12388880; doi:10.3390/nano15161275)
Supplement: Supplementary file 1 [file nanomaterials-15-01275-s001.zip]

Archive with 6 entries (6 files):
- nanomaterials-3590371-supplementary.pdf
- Video_S1_PbS_movie1.mp4
- Video_S2_PbS_movie2.mp4
- Video_S3_PbSe_movie1.mp4
- Video_S4_PbSe_movie2.mp4
- Video_S5_PbSe_movie3.mp4
